# Supplementary material for: A Meta-Analysis of the Effect of Bacillus Calmette-Guérin Vaccination Against Bovine Tuberculosis: Is Perfect the Enemy of Good?
Source: Front Vet Sci. 2021 Feb 18;8:637580. doi: 10.3389/fvets.2021.637580 (PMC7930010; doi:10.3389/fvets.2021.637580)
Supplement: Supplementary file 2 [file Data_Sheet_1.xlsx]

## Sheet: Supplementary 1
Database #	Authors	Source	Location	Total vaccinates	Vaccinates affected	Total controls	Controls affected	Dose	Route	Method
247	Watson EA	BCG	Canada	5	0	4	1	Unknown	Subcutaneous	Natural
247	Watson EA	BCG	Canada	8	6	3	3	Unknown	Subcutaneous	Natural
247	Watson EA	BCG	Canada	14	2	9	6	Unknown	Subcutaneous	Natural
247	Watson EA	BCG	Canada	9	9	4	4	Unknown	Subcutaneous	Natural
247	Watson EA	BCG	Canada	8	8	8	8	Unknown	Subcutaneous	Natural
309	Ellwood DC and Waddington DFG	BCG	Malawi	17	1	8	6	Unknown	Unknown	Experimental
309	Ellwood DC and Waddington DFG	BCG	Malawi	5	1	2	1	Unknown	Unknown	Experimental
309	Ellwood DC and Waddington DFG	BCG	Malawi	7	3	3	2	Unknown	Unknown	Experimental
309	Ellwood DC and Waddington DFG	BCG	Malawi	18	4	10	6	Unknown	Unknown	Experimental
309	Ellwood DC and Waddington DFG	BCG	Malawi	1	0	1	1	Unknown	Unknown	Experimental
309	Ellwood DC and Waddington DFG	BCG	Malawi	5	1	3	1	Unknown	Unknown	Experimental
349	Buxton JB et al	BCG	UK	5	2	2	2	100mg	Intravenous	Combined
349	Buxton JB et al	BCG	UK	3	0	2	2	100mg	Intravenous	Combined
349	Buxton JB et al	BCG	UK	8	7	10	9	100mg	Intravenous	Combined
349	Buxton JB et al	BCG	UK	10	8	10	9	100mg	Intravenous	Combined
349	Buxton JB et al	BCG	UK	6	2	5	5	100mg	Intravenous	Combined
349	Buxton JB et al	BCG	UK	4	1	5	5	100mg	Intravenous	Combined
366	Buxton JB and Glover RE	BCG	UK	3	3	2	2	5mg	Subcutaneous	Experimental
366	Buxton JB and Glover RE	BCG	UK	4	1	2	2	50mg	Subcutaneous	Experimental
366	Buxton JB and Glover RE	BCG	UK	4	2	2	2	5mg	Subcutaneous	Experimental
366	Buxton JB and Glover RE	BCG	UK	2	1	2	2	50mg	Subcutaneous	Experimental
392	Buxton JB	BCG	UK	6	2	2	2	10mg	Intravenous	Experimental
429	Cotton WE and Crawford AB	BCG		3	3	3	3	90-100mg	Subcutaneous	Natural
429	Cotton WE and Crawford AB	BCG		3	3	3	3	120mg	Oral	Natural
429	Cotton WE and Crawford AB	BCG		2	2	2	2	120mg	Oral	Natural
443	Buxton JB and Griffith AS	BCG		4	4	2	2	0.5-2.05mg	Oral	Experimental
443	Buxton JB and Griffith AS	BCG		2	2	2	2	10mg	Oral	Experimental
443	Buxton JB and Griffith AS	BCG		1	1	2	2	5mg	Oral	Experimental
443	Buxton JB and Griffith AS	BCG		3	3	4	4	10mg	Oral	Experimental
443	Buxton JB and Griffith AS	BCG		3	3	4	4	10mg	Oral	Experimental
509	Haring CM et al	BCG		7	7	1	1	1mg	Intravenous	Experimental
509	Haring CM et al	BCG		1	0	4	3	20mg	Intravenous	Natural
509	Haring CM et al	BCG		1	0	4	3	20mg	Intravenous	Natural
509	Haring CM et al	BCG		3	2	4	3	20mg	Intravenous	Natural
509	Haring CM et al	BCG		5	0	7	7	50mg	Subcutaneous	Experimental
509	Haring CM et al	BCG		6	0	7	7	100mg	Subcutaneous	Experimental
509	Haring CM et al	BCG		8	8	4	4	Unknown	Unknown	Experimental
509	Haring CM et al	BCG		4	4	4	4	160mg	Subcutaneous	Experimental
509	Haring CM et al	BCG		1	0	4	4	20mg	Intravenous	Experimental
509	Haring CM et al	BCG		2	2	2	2	100mg	Subcutaneous	Experimental
509	Haring CM et al	BCG		14	14	3	3	Unknown	Unknown	Natural
509	Haring CM et al	BCG		7	7	3	3	Unknown	Unknown	Natural
509	Haring CM et al	BCG		4	0	4	4	Unknown	Unknown	Experimental
509	Haring CM et al	BCG		2	2	2	2	Unknown	Unknown	Experimental
509	Haring CM et al	BCG		7	4	6	2	100mg	Subcutaneous	Natural
509	Haring CM et al	BCG		2	2	2	2	100mg	Subcutaneous	Experimental
509	Haring CM et al	BCG		2	2	2	2	50mg	Intravenous	Experimental
509	Haring CM et al	BCG		2	2	2	2	100mg	Subcutaneous	Experimental
509	Haring CM et al	BCG		4	3	6	6	50mg	Subcutaneous	Experimental feeding
509	Haring CM et al	BCG		18	13	19	19	100mg	Subcutaneous	Experimental feeding
509	Haring CM et al	BCG		10	9	10	10	100mg	Subcutaneous	Experimental feeding
509	Haring CM et al	BCG		5	5	5	5	100mg	Subcutaneous	Experimental feeding
509	Haring CM et al	BCG		4	3	4	4	100mg	Subcutaneous	Experimental feeding
509	Haring CM et al	BCG		5	5	12	12	1000-3000mg	Oral	Experimental feeding
509	Haring CM et al	BCG		3	3	12	12	100mg	Intravenous	Experimental feeding
509	Haring CM et al	BCG		2	2	12	12	100mg	Subcutaneous	Experimental feeding
Supplementary Table 1. List of publications (n = 8) from which data was extracted but not included for meta-analysis.
